# Supplementary material for: Exposure to the Dutch Famine in Early Gestation and Cognitive Function and Decline in Older Age
Source: Nutrients. 2023 Jan 6;15(2):293. doi: 10.3390/nu15020293 (PMC9867093; doi:10.3390/nu15020293)
Supplement: Supplementary file 1 [file nutrients-15-00293-s001.zip]

Archive with 1 entries (1 files):
- nutrients-1997630-supplementary.pdf
